# Supplementary material for: Prevalence of Metabolic Syndrome in Children and Adolescents with Type 1 Diabetes Mellitus and Possibilities of Prevention and Treatment: A Systematic Review
Source: Nutrients. 2021 May 23;13(6):1782. doi: 10.3390/nu13061782 (PMC8224679; doi:10.3390/nu13061782)
Supplement: Supplementary file 1 [file nutrients-13-01782-s001.zip]

Archive with 1 entries (1 files):
- nutrients-1206241-supplementary.pdf
